# Supplementary material for: Retinal Vascular Occlusion after COVID-19 Vaccination: More Coincidence than Causal Relationship? Data from a Retrospective Multicentre Study
Source: J Clin Med. 2022 Aug 30;11(17):5101. doi: 10.3390/jcm11175101 (PMC9457026; doi:10.3390/jcm11175101)
Supplement: Supplementary file 1 [file jcm-11-05101-s001.zip]

Archive with 1 entries (1 files):
- jcm-1845149-supplementary.pdf
